# Supplementary material for: Nutrition in Herbal Plants Used in Saudi Arabia
Source: Scientifica (Cairo). 2020 Apr 24;2020:6825074. doi: 10.1155/2020/6825074 (PMC7204254; doi:10.1155/2020/6825074)
Supplement: Supplementary Materials — Supplementary Tables S1 and S2: questions about sex, age, and educational stage were asked to identify the range of participants. [file 6825074.f1.xlsx]

## Sheet: supp
Age	12	14	15	16	17	18	19	20	21	22	23	24	25	26	27	28	29	30	31	32	33	34	35	36	37	38	39	40	41	42	43	44	45	46	47	48	49	50	51	52	53	54	55	56	57	58	59	60	63
Female	1		5	7	23	50	57	58	85	99	99	82	47	32	32	38	16	28	13	11	15	8	11	3	8	4	4	19	1	4	1	6	7	1	2	2		21	2	2	3	4		4		2	1	3	1
Graduate			1			4	12	32	60	83	87	76	39	27	23	23	11	14	10	8	11	7	9	3	4	3	2	12	1	1	1	3	2		2	2		9	2	2	2	4						2
high School	1		3	5	17	43	44	26	25	16	11	4	4		3	7	3	6					1		3		1	3		2		3	3	1				6			1							1	1
Higher Education											1	2	4	3	6	8	2	8	2	3	2	1	1		1		1	2		1			1					4									1
Intermediate School			1	2	6	3	1							2					1		2					1		2					1					2						4		2
Un educated
Male		1	1	3	3	15	10	19	16	19	20	18	11	9	6	16	15	15	7	10	7	6	6	3	3		8	6	2	2	2	3	1		2	1	1				2		1	1	1			2
Graduate							3	7	9	11	11	11	9	9	4	10	10	10	4	6	2	3	3	3	2		6	6	1	1	1	1			1	1	1				2		1		1			1
high School				2	2	14	7	12	7	8	8	6	2		1	4	2	3		2	4	1	3				1			1	1
Higher Education											1	1			1	2	3	2	3	2	1	1			1		1		1			2	1															1
Intermediate School		1	1	1	1	1																1													1									1
Grand Total	1	1	6	10	26	65	67	77	101	118	119	100	58	41	38	54	31	43	20	21	22	14	17	6	11	4	12	25	3	6	3	9	8	1	4	3	1	21	2	2	5	4	1	5	1	2	1	5	1
					44
					3.66667
[truncated: 4 more columns]

## Sheet: supp2
Where do you drink herbal tea ?
Anywhere	Coffee shop	Home	Work	Total Responses
261	25	901	13	1200
How many spoon ?
1	2	3		Total Responses
852	320	28		1200
How many cup do you drink ?
1	2	3		Total Responses
980	153	67		1200
why do you drink herbal tea ?
Health	Other	smell	Taste	Total Responses
945	46	27	182	1200
Does it help you sleep ?
Maybe	No	Yes		Total Responses
692	211	297		1200
From where do you get it ?
My Mother	Herp specialist	Supermarket		Total Responses
331	358	511		1200
